# Supplementary material for: A systematic review of peptide-based serological tests for the diagnosis of leishmaniasis
Source: Parasite. 2023 Mar 31;30:10. doi: 10.1051/parasite/2023011 (PMC10069404; doi:10.1051/parasite/2023011)
Supplement: Supplementary file 1 — List of references to studies included in this review. Supplementary file 2: Characteristics of included studies and peptides. Supplementary file 3: Risk of bias and applicability concerns: review authors’ judgements about each domain for each included study. Supplementary file 4: PRISMA 2020 Checklist. [file parasite-30-10-s1.zip]

Archive with 4 entries (4 files):
- parasite210133-1-olm/Supplementary_data_1_parasite_210133.xlsx
- parasite210133-1-olm/Supplementary_data_2_parasite_210133.xlsx
- parasite210133-1-olm/Supplementary_data_3_parasite_210133.xlsx
- parasite210133-1-olm/Supplementary_data_4_parasite_210133.xlsx
