# Supplementary material for: A systematic review of peptide-based serological tests for the diagnosis of leishmaniasis
Source: Parasite. 2023 Mar 31;30:10. doi: 10.1051/parasite/2023011 (PMC10069404; doi:10.1051/parasite/2023011)
Supplement: Supplementary file 1 — List of references to studies included in this review. Supplementary file 2: Characteristics of included studies and peptides. Supplementary file 3: Risk of bias and applicability concerns: review authors’ judgements about each domain for each included study. Supplementary file 4: PRISMA 2020 Checklist. [file parasite-30-10-s1.zip › parasite210133-1-olm/Supplementary_data_1_parasite_210133.xlsx]

## Sheet: supplementary data 1
Data source	Ref
Bremer Hinckel, B.C., Marlais, T., Airs, S., Bhattacharyya, T., Imamura, H., Dujardin, J.-C., El-Safi, S., Singh, O.P., Sundar, S., Falconar, A.K., Andersson, B., Litvinov, S., Miles, M.A., Mertens, P., 2019. Refining wet lab experiments with in silico searches: A rational quest for diagnostic peptides in visceral leishmaniasis. PLoS Negl Trop Dis 13, e0007353. https://doi.org/10.1371/journal.pnt…	[7]
Carmelo, E; Martinez, E; Gonzalez, AC; Pinero, JE; Patarroyo, ME; del Castillo, A; Valladares, B; 2002. Antigenicity of Leishmania braziliensis histone H1 during cutaneous leishmaniasis: Localization of antigenic determinants. CLINICAL AND DIAGNOSTIC LABORATORY IMMUNOLOGY. DOI: 10.1128/CDLI.9.4.808–811.2002	[10]
Carvalho, A.M.R.S., Mendes, T.A. de O., Coelho, E.A.F., Duarte, M.C., Menezes-Souza, D., 2018. New antigens for the serological diagnosis of human visceral leishmaniasis identified by immunogenomic screening. PLoS ONE 13, e0209599. https://doi.org/10.1371/journal.pone.0209599	[11]
Costa, L.E., Salles, B.C.S., Alves, P.T., Dias, A.C.S., Vaz, E.R., Ramos, F.F., Menezes-Souza, D., Duarte, M.C., Roatt, B.M., Chávez-Fumagalli, M.A., Tavares, C.A.P., Gonçalves, D.U., Rocha, M.O.C., Goulart, L.R., Coelho, E.A.F., 2016. New serological tools for improved diagnosis of human tegumentary leishmaniasis. Journal of Immunological Methods 434, 39–45. https://doi.org/10.1016/j.jim.2016.04…	[15]
Costa, L.E., Salles, B.C.S., Santos, T.T.O., Ramos, F.F., Lima, M.P., Lima, M.I.S., Portela, Á.S.B., Chávez-Fumagalli, M.A., Duarte, M.C., Menezes-Souza, D., Machado-de-Ávila, R.A., Silveira, J.A.G., Magalhães-Soares, D.F., Goulart, L.R., Coelho, E.A.F., 2017. Antigenicity of phage clones and their synthetic peptides for the serodiagnosis of canine and human visceral leishmaniasis. Microbial Path…	[16]
Costa, M.M., Penido, M., dos Santos, M.S., Doro, D., de Freitas, E., Michalick, M.S.M., Grimaldi, G., Gazzinelli, R.T., Fernandes, A.P., 2012. Improved Canine and Human Visceral Leishmaniasis Immunodiagnosis Using Combinations of Synthetic Peptides in Enzyme-Linked Immunosorbent Assay. PLoS Negl Trop Dis 6, e1622. https://doi.org/10.1371/journal.pntd.0001622	[17]
Galvani NC, Machado AS, Lage DP, Freitas CS, Vale DL, de Oliveira D, Ludolf F, Ramos FF, Fernandes BB, Luiz GP, Mendonça DVC, Oliveira-da-Silva JA, Reis TAR, Tavares GSV, Chaves AT, Guimarães NS, Tupinambás U, Cota GF, Humbert MV, Martins VT, Christodoulides M, Coelho EAF, Machado-de-Ávila RA. ChimLeish, a new recombinant chimeric protein evaluated as a diagnostic and prognostic marker for viscer…	[26]
Galvani NC, Machado AS, Lage DP, Martins VT, de Oliveira D, Freitas CS, Vale DL, Fernandes BB, Oliveira-da-Silva JA, Reis TAR, Santos TTO, Ramos FF, Bandeira RS, Ludolf F, Tavares GSV, Guimarães NS, Tupinambás U, Chávez-Fumagalli MA, Humbert MV, Gonçalves DU, Christodoulides M, Machado-de-Ávila RA, Coelho EAF. Galvani NC, Machado AS, Lage DP, Martins VT, de Oliveira D, Freitas CS, Vale DL, Fernan…	[27]
González, A.C., Martínez, E., Carmelo, E., Piñero, J.E., Alonso, V., Del Castillo, A., Valladares, B., 2002. Analysis of NLS and rRNA binding motifs in the L25 ribosomal protein from Leishmania (Viannia) braziliensis : investigation of its diagnostic capabilities. Parasitology 125, 51–57. https://doi.org/10.1017/S0031182002001804	[29]
Link, J.S., Alban, S.M., Soccol, C.R., Pereira, G.V.M., Thomaz Soccol, V., 2017. Synthetic Peptides as Potential Antigens for Cutaneous Leishmaniosis Diagnosis. Journal of Immunology Research 2017, 1–10. https://doi.org/10.1155/2017/5871043	[35]
Machado, A.S., Ramos, F.F., Oliveira-da-Silva, J.A., Santos, T.T.O., Ludolf, F., Tavares, G.S.V., Costa, L.E., Lage, D.P., Steiner, B.T., Chaves, A.T., Chávez-Fumagalli, M.A., de Magalhães-Soares, D.F., Silveira, J.A.G., Napoles, K.M.N., Tupinambás, U., Duarte, M.C., Machado-de-Ávila, R.A., Bueno, L.L., Fujiwara, R.T., Moreira, R.L.F., Rocha, M.O.C., Caligiorne, R.B., Coelho, E.A.F., 2020. A Leis…	[37]
Medeiros RMTE, Carvalho AMRS, Ferraz IA, Medeiros FAC, Cruz LDR, Rocha MODC, Coelho EAF, Gonçalves DU, Mendes TAO, Duarte MC, Menezes-Souza D. Mapping linear B-cell epitopes of the Tryparedoxin Peroxidase and its implications in the serological diagnosis of tegumentary leishmaniasis. Acta Trop. 2022 Aug;232:106521. doi: 10.1016/j.actatropica.2022.106521. Epub 2022 May 17. PMID: 35595092	[40]
Menezes-Souza, D., Mendes, T.A. de O., Gomes, M. de S., Reis-Cunha, J.L., Nagem, R.A.P., Carneiro, C.M., Coelho, E.A.F., Galvão, L.M. da C., Fujiwara, R.T., Bartholomeu, D.C., 2014. Epitope Mapping of the HSP83.1 Protein of Leishmania braziliensis Discloses Novel Targets for Immunodiagnosis of Tegumentary and Visceral Clinical Forms of Leishmaniasis. Clin. Vaccine Immunol. 21, 949–959. https://do…	[42]
Menezes-Souza, D., de Oliveira Mendes, T.A., de Araújo Leão, A.C., de Souza Gomes, M., Fujiwara, R.T., Bartholomeu, D.C., 2015a. Linear B-cell epitope mapping of MAPK3 and MAPK4 from Leishmania braziliensis: implications for the serodiagnosis of human and canine leishmaniasis. Appl Microbiol Biotechnol 99, 1323–1336. https://doi.org/10.1007/s00253-014-6168-7	[43]
Menezes-Souza, D., Mendes, T.A. de O., Gomes, M. de S., Bartholomeu, D.C., Fujiwara, R.T., 2015b. Improving Serodiagnosis of Human and Canine Leishmaniasis with Recombinant Leishmania braziliensis Cathepsin L-like Protein and a Synthetic Peptide Containing Its Linear B-cell Epitope. PLoS Negl Trop Dis 9, e3426. https://doi.org/10.1371/journal.pntd.0003426	[41]
Oliveira-da-Silva, J.A., Machado, A.S., Ramos, F.F., Tavares, G.S.V., Lage, D.P., Ludolf, F., Steiner, B.T., Reis, T.A.R., Santos, T.T.O., Costa, L.E., Martins, V.T., Galvani, N.C., Chaves, A.T., Oliveira, J.S., Chávez-Fumagalli, M.A., de Magalhães-Soares, D.F., Duarte, M.C., Menezes-Souza, D., Silveira, J.A.G., Moreira, R.L.F., Machado-de-Ávila, R.A., Tupinambás, U., Gonçalves, D.U., Coelho, E.A…	[47]
Oliveira-da-Silva, J.A., Machado, A.S., Tavares, G.S.V., Ramos, F.F., Lage, D.P., Ludolf, F., Steiner, B.T., Reis, T.A.R., Santos, T.T.O., Costa, L.E., Bandeira, R.S., Martins, V.T., Galvani, N.C., Chaves, A.T., Oliveira, J.S., Chávez-Fumagalli, M.A., Tupinambás, U., de Magalhães-Soares, D.F., Silveira, J.A.G., Lyon, S., Machado-de-Ávila, R.A., Coelho, E.A.F., 2020b. Biotechnological applications…	[48]
Ramos FF, Tavares GSV, Ludolf F, Machado AS, Santos TTO, Gonçalves IAP, Dias ACS, Alves PT, Fraga VG, Bandeira RS, Oliveira-da-Silva JA, Reis TAR, Lage DP, Martins VT, Freitas CS, Chaves AT, Guimarães NS, Chávez-Fumagalli MA, Tupinambás U, Rocha MOC, Cota GF, Fujiwara RT, Bueno LL, Goulart LR, Coelho EAF. Diagnostic application of sensitive and specific phage-exposed epitopes for visceral leishma…	[58]
Salles, B.C.S., Costa, L.E., Alves, P.T., Dias, A.C.S., Vaz, E.R., Menezes-Souza, D., Ramos, F.F., Duarte, M.C., Roatt, B.M., Chávez-Fumagalli, M.A., Tavares, C.A.P., Gonçalves, D.U., Rocha, R.L., Goulart, L.R., Coelho, E.A.F., 2017. Leishmania infantum mimotopes and a phage–ELISA assay as tools for a sensitive and specific serodiagnosis of human visceral leishmaniasis. Diagnostic Microbiology an…	[62]
Salles, B.C.S., Dias, D.S., Steiner, B.T., Lage, D.P., Ramos, F.F., Ribeiro, P.A.F., Santos, T.T.O., Lima, M.P., Costa, L.E., Chaves, A.T., Chávez-Fumagalli, M.A., Fujiwaraa, R.T., Buenoa, L.L., Caligiorne, R.B., de Magalhães-Soares, D.F., Silveira, J.A.G., Machado-de-Ávila, R.A., Gonçalves, D.U., Coelho, E.A.F., 2019. Potential application of small myristoylated protein-3 evaluated as recombinan…	[63]
Vale, D.L., Dias, D.S., Machado, A.S., Ribeiro, P.A.F., Lage, D.P., Costa, L.E., Steiner, B.T., Tavares, G.S.V., Ramos, F.F., Martínez-Rodrigo, A., Chávez-Fumagalli, M.A., Caligiorne, R.B., de Magalhães-Soares, D.F., Silveira, J.A.G., Machado-de-Ávila, R.A., Teixeira, A.L., Coelho, E.A.F., 2019. Diagnostic evaluation of the amastin protein from Leishmania infantum in canine and human visceral lei…	[69]
Danniele L. Vale, Amanda S. Machado, Fernanda F. Ramos, Daniela P. Lage, Camila S. Freitas, Daysiane de Oliveira, Nathalia C. Galvani, Gabriel P. Luiz, Mirian I. Fagundes, Bruna B. Fernandes, João A. Oliveira-da-Silva, Fernanda Ludolf, Grasiele S.V. Tavares, Nathalia S. Guimarães, Ana T. Chaves, Miguel A. Chávez-Fumagalli, Unaí Tupinambás, Manoel O.C. Rocha, Denise U. Gonçalves, Vívian T. Martins…	[70]
