# Supplementary material for: A systematic review of peptide-based serological tests for the diagnosis of leishmaniasis
Source: Parasite. 2023 Mar 31;30:10. doi: 10.1051/parasite/2023011 (PMC10069404; doi:10.1051/parasite/2023011)
Supplement: Supplementary file 1 — List of references to studies included in this review. Supplementary file 2: Characteristics of included studies and peptides. Supplementary file 3: Risk of bias and applicability concerns: review authors’ judgements about each domain for each included study. Supplementary file 4: PRISMA 2020 Checklist. [file parasite-30-10-s1.zip › parasite210133-1-olm/Supplementary_data_2_parasite_210133.xlsx]

## Sheet: supplementary data 2
Reference	Peptide sequence	Peptide name given by authors	Size (aa)	Antigen name	ID UniProt or NCBI accession number of antigen	Antigen origin (Leishmania species)	Strategy for B-cell epitope identification	Reference standard	Index test	Peptide concentration	Clinical research phase	Clinical form evaluated	Case origin	Causative Leishmania species	Control group origin	Cases (n)	Control group (n)	TP	FP	FN	TN	n for performance caculatation	% se calculated	Se-CI 95% calculated	% sp calculated	Sp-CI 95% calculated	Threshold	Ethics Committee (EC)	EC Protocol number	Full reference	Last author affiliation	Year	Journal
Bremer Hinckel, B.C. et al., 2019 [7]	NIRIHLGDTIRIAPCK	EpQ11	16	Transitional endoplasmic reticulum ATPase, putative	LDBPK_361420	L. donovani	ABCPred, Bepipred1.0, EpiQuest-B and LBTope	Parasitology, serology (rK39 or rK28)	ICT (cassette)	ND	I	VL	Sudan	ND	France	VL n=19	HNE n=8	16	0	3	8	27	0.842105	0.60-0.97	1	0.63-1.00	Presence/absence of band	The collection of samples was approved by: - Ethics Committee of Banaras Hindu University, Varanasi - Ethical Research Committee, Faculty of Medicine, University of Khartoum and the National Health Research Ethics Committee, Federal Ministry of Health, Sudan	ND	Bremer Hinckel, B.C., Marlais, T., Airs, S., Bhattacharyya, T., Imamura, H., Dujardin, J.-C., El-Safi, S., Singh, O.P., Sundar, S., Falconar, A.K., Andersson, B., Litvinov, S., Miles, M.A., Mertens, P., 2019. Refining wet lab experiments with in silico searches: A rational quest for diagnostic peptides in visceral leishmaniasis. PLoS Negl Trop Dis 13, e0007353. https://doi.org/10.1371/journal.pnt…	Coris BioConcept, Gembloux, Belgium	2019	PLoS Negl Trop Dis
									ICT (dipstick)	ND							HNE n=10	15	0	4	10	29	0.789474	0.54-0.94	1	0.69-1.00
Carmelo, E. et al., 2002 [10] *#	MFANSSAAAVTAASNSPQRS	23061	20	Histone H1	AF131892	L. braziliensis	Library of overlapping peptides	Parasitology	ELISA	20 µg/mL	I	CL	Peru	ND	Peru, Spain, Brazil	CL n=24	HE n=8 , HNE n=4, CD n=10	3	0	21	22	46	0.13	0.03-0.32	1	0.85-1.00	Mean + 3SD	Human Ethics Committee of Federal University of Minas Gerais (UFMG), Belo Horizonte, MG, Brazil	CAAE–60802116.1.0000.5138	Carmelo, E; Martinez, E; Gonzalez, AC; Pinero, JE; Patarroyo, ME; del Castillo, A; Valladares, B; 2002. Antigenicity of Leishmania braziliensis histone H1 during cutaneous leishmaniasis: Localization of antigenic determinants. CLINICAL AND DIAGNOSTIC LABORATORY IMMUNOLOGY. DOI: 10.1128/CDLI.9.4.808–811.2002	Departamento de Parasitología, Facultad de Farmacia, Universidad de La Laguna, La Laguna, S/C de Tenerife, Spain	2002	Clinical and Diagnostic Laboratory Immunology
	SNSPQRSPRPSPKKAAVKKA	23063	20															0	0	24	22	46	0	0.00-0.14	1	0.85-1.00
	KKAAAKKAAAKKAAPKKAAP	23065	20															3	0	21	22	46	0.13	0.03-0.32	1	0.85-1.00
	KAAPKRAAPKRAAPKKAAPK	23067	20															11	4	13	18	46	0.46	0.26-0.67	0.818182	0.60-0.95
	APKKAAAKRAAKKSAPKKAV	23069	20															4	0	20	22	46	0.17	0.05-0.37	1	0.85-1.00
	APKKAVKKAVKAAKKAVKKA	23071	20															3	1	21	21	46	0.13	0.00-0.32	0.954545	0.77-1.00
	AVKKAAKKATKRTAKKAAKK	23073	20															0	0	24	22	46	0	0.00-0.14	1	0.85-1.00
Carvalho, A.M.R.S. et al., 2018 [11]	SGAPRANNSGDASA	Peptide-1	14	Stabilization of polarity axis, putative	LINJ_30_2730	L. infantum	BepiPred server	Molecular technique	ELISA	10 μg/well	II	VL	Brazil	L. infantum	Brazil	VL n=70	HND n=70, CD n=68	63	8	7	130	208	0.9	0.80-0.96	0.942029	0.89-0.97	ROC curve	Human Ethics Committee of Federal University of Minas Gerais (UFMG), Belo Horizonte, MG, Brazil	CAAE–60802116.1.0000.5138	Carvalho, A.M.R.S., Mendes, T.A. de O., Coelho, E.A.F., Duarte, M.C., Menezes-Souza, D., 2018. New antigens for the serological diagnosis of human visceral leishmaniasis identified by immunogenomic screening. PLoS ONE 13, e0209599. https://doi.org/10.1371/journal.pone.0209599	Departamento de Patologia Clinica, COLTEC, Universidade Federal de Minas Gerais, Belo Horizonte, Minas Gerais, Brazil	2018	PLoS Negl Trop Dis
	GLSGEGSPASPEPRLAGGGGGADTQSTT	Peptide-2	28							10 μg/well								65	9	5	129	208	0.928571	0.84-0.98	0.934783	0.88-0.97
	DGKPKENQKTARES	Peptide-3	14	Hypothetical protein, conserved	LINJ_32_0280					10 μg/well								64	8	6	130	208	0.914286	0.82-0.97	0.942029	0.89-0.97
	VADSGSASSEDGGSAKP	Peptide-4	17							10 μg/well								58	19	12	119	208	0.828571	0.72-0.91	0.862319	0.79-0.92
	PRKADPNDTTPQ	Peptide-5	12	MRP1	LINJ_27_0980					10 μg/well								59	46	11	92	208	0.842857	0.74-0.92	0.666667	0.58-0.74
	GDSPPSDSPQNNQDRNRNQN	Peptide-6	20							10 μg/well								70	1	0	137	208	1	0.95-1.00	0.992754	0.96-1.00
	Mix I peptides 2+3+6	Mix I	Mix	Mix	Mix					3.34 μg for each one peptide/well								70	3	0	135	208	1	0.95-1.00	0.978261	0.94-1.00
	Mix II peptides 1+2+3+4+5+6	Mix II	Mix	Mix	Mix					1.66 μg for each one/well								70	17	0	121	208	1	0.95-1.00	0.876812	0.81-0.93
	Mix III peptides 2+6	Mix III	Mix	Mix	Mix					5.0 μg for each one/wel								70	1	0	137	208	1	0.95-1.00	0.992754	0.96-1.00
	Mix IV peptides 3+6	Mix IV	Mix	Mix	Mix					5.0 μg for each one/well								70	0	0	138	208	1	0.95-1.00	1	0.97-1.00
Costa, L.E. et al., 2016 [15] *#	ASFLKNR	A10	7	ND	ND	L. braziliensis	Phage display	Parasitology, molecular technique	Phage-ELISA	1.00E+08 phages/well	II	TL	Brazil	L. braziliensis	Brazil	TL n=50 (CL n=20, ML n=30)	HE n=20, HNE n=30, CD n=10	50	0	0	60	110	1	0.93-1.00	1	0.94-1.00	ROC curve	Human Ethics Committee of Federal University of Minas Gerais (UFMG), Belo Horizonte, MG, Brazil	CAAE–32343114.9.0000.5149	Costa, L.E., Salles, B.C.S., Alves, P.T., Dias, A.C.S., Vaz, E.R., Ramos, F.F., Menezes-Souza, D., Duarte, M.C., Roatt, B.M., Chávez-Fumagalli, M.A., Tavares, C.A.P., Gonçalves, D.U., Rocha, M.O.C., Goulart, L.R., Coelho, E.A.F., 2016. New serological tools for improved diagnosis of human tegumentary leishmaniasis. Journal of Immunological Methods 434, 39–45. https://doi.org/10.1016/j.jim.2016.04…	Infectologia e Medicina Tropical, Faculdade de Medicina, Universidade Federal de Minas Gerais, Belo Horizonte, Minas Gerais, Brazil	2016	Journal of Immunological Methods
	SSPFLFS	B7	7															50	0	0	60	110	1	0.93-1.00	1	0.94-1.00
	RSMEIDR	B10	7															33	0	17	60	110	0.66	0.51-0.79	1	0.94-1.00
	LEKVFSP	C11	7															30	0	20	60	110	0.6	0.45-0.74	1	0.94-1.00
	KFTLKAR	C12	7															50	0	0	60	110	1	0.93-1.00	1	0.94-1.00
	MKFTLNA	H7	7															50	0	0	60	110	1	0.93-1.00	1	0.94-1.00
Costa, L.E. et al., 2017 [16] *	LSFPFPG	B10 Peptide	8	β-tubulin	XP_001468164.1	L. infantum	Phage display	Molecular technique, serology (Kalazar detect Test)	ELISA	2 µg/well	I	VL	Brazil	L. infantum	Brazil	VL n=39	HE n=39, CD n=14	35	5	4	48	92	0.897436	0.76-0.97	0.91	0.79-0.97	ROC curve	Human Ethics Committee of Federal University of Minas Gerais (UFMG), Belo Horizonte, MG, Brazil	CAAE–32343114.9.0000.5149	Costa, L.E., Salles, B.C.S., Santos, T.T.O., Ramos, F.F., Lima, M.P., Lima, M.I.S., Portela, Á.S.B., Chávez-Fumagalli, M.A., Duarte, M.C., Menezes-Souza, D., Machado-de-Ávila, R.A., Silveira, J.A.G., Magalhães-Soares, D.F., Goulart, L.R., Coelho, E.A.F., 2017. Antigenicity of phage clones and their synthetic peptides for the serodiagnosis of canine and human visceral leishmaniasis. Microbial Path…	Departamento de Patologia Clinica, COLTEC, Universidade Federal de Minas Gerais, Belo Horizonte, Minas Gerais, Brazil	2017	Microbial Pathogenesis
	FTSFSPY	C01 Peptide	7															36	8	3	45	92	0.923077	0.79-0.98	0.85	0.72-0.93
Costa, M.M. et al., 2012 [17] *	VGPQSVGPLSVGPQSVGPLS	47	20	A2 (amastigote stage-specific S antigen )	ND	L. donovani	BepiPred and for peptide 47 from previous research using ProtScale	Parasitology for VL patients; molecular technique for control group	ELISA	40 µg/mL, 4 µg/well	I	VL	Brazil	ND	Brazil	VL n=28	HE n=16	26	1	2	15	44	0.93	0.76-0.99	0.9375	0.70-1.00	Mean + 2SD	Institutional Committee on Ethics of Human Research of Fundaçaõ Oswaldo Cruz	Protocol 12/2006	Costa, M.M., Penido, M., dos Santos, M.S., Doro, D., de Freitas, E., Michalick, M.S.M., Grimaldi, G., Gazzinelli, R.T., Fernandes, A.P., 2012. Improved Canine and Human Visceral Leishmaniasis Immunodiagnosis Using Combinations of Synthetic Peptides in Enzyme-Linked Immunosorbent Assay. PLoS Negl Trop Dis 6, e1622. https://doi.org/10.1371/journal.pntd.0001622	Departamento de Analises Clinicas e Toxicologicas, Universidade Federal de Minas Gerais, Faculdade de Farmacia, Belo Horizonte, Minas Gerais, Brasil	2012	PLoS Negl Trop Dis
	TPAVQKRVKEVGTKP	17	15	NH (Nucleoside Hydrolase)	ND	ND												28	1	0	15	44	1	0.88-1.00	0.9375	0.70-1.00
	TTVVGNQTLEKVT	18	13			ND												23	3	5	13	44	0.821429	0.63-0.94	0.8125	0.54-0.96
	VVSTSRDGTAISWK	19	14	LACK (Leishmania analogue of the receptor kinase C)	ND	ND												28	1	0	15	44	1	0.88-1.00	0.9375	0.70-1.00
	ESTTAAKMSAEQDRESTRATLE	13	22	K39 (putative kinesin 39)	ND	L. infantum												27	3	1	13	44	0.964286	0.82-1.00	0.8125	0.54-0.96
	Mix peptides 13 + 19	Mix peptides 13 + 19	Mix	Mix	Mix													28	1	0	15	44	1	0.88-1.00	0.9375	0.70-1.00
	Mix peptides 18 + 19	Mix peptides 18 + 19	Mix	Mix	Mix													28	0	0	16	44	1	0.88-1.00	1	0.79-1.00
	Mix peptides 13 + 47	Mix peptides 13 + 47	Mix	Mix	Mix													28	1	0	15	44	1	0.88-1.00	0.9375	0.70-1.00
	Mix peptides 17 + 47	Mix peptides 17 + 47	Mix	Mix	Mix													20	0	8	16	44	0.714286	0.51-0.87	1	0.79-1.00
	Mix peptides 19 + 47	Mix peptides 19 + 47	Mix	Mix	Mix													27	1	1	15	44	0.964286	0.82-1.00	0.9375	0.70-1.00
Galvani N.C. et al., 2021 [26] *	KLTSMTPHEFKAICRL	Pept1	16	Hypothetical protein LiHyT	XP_001465138.1	L. infantum	IEDB and ABCpred	Molecular technique for VL patients; serological test (Kalazar detect Rapid test kit, Inbios) for control group	ELISA	5µg/well	II	VL	Brazil	L. infantum	Brazil	VL n= 70 (VL n=45, VL/HIV-coinfected n=25)	HE n=45, CD n=40, TUB n=10, MAL n=10, HIV-infected n=20	68	20	2	105	195	0.97	0.90-1.0	0.84	0.76-0.90	ROC curve	Human Ethics Committee of Federal University of Minas Gerais (UFMG), Belo Horizonte, Minas Gerais, Brazil	CAAE–32343114.9.0000.5149	Galvani NC, Machado AS, Lage DP, Freitas CS, Vale DL, de Oliveira D, Ludolf F, Ramos FF, Fernandes BB, Luiz GP, Mendonça DVC, Oliveira-da-Silva JA, Reis TAR, Tavares GSV, Chaves AT, Guimarães NS, Tupinambás U, Cota GF, Humbert MV, Martins VT, Christodoulides M, Coelho EAF, Machado-de-Ávila RA. ChimLeish, a new recombinant chimeric protein evaluated as a diagnostic and prognostic marker for viscer…	Programa de Pós‑Graduação em Ciências da Saúde, Universidade do Extremo Sul Catarinense, Criciúma, Santa Catarina 88806‑000, Brazil	2021	Parasitology Research
	RVQATEAQDRDLYARF	Pept2	16	Hypothetical protein LiHyT	XP_001465138.1													64	41	6	84	195	0.912	0.82-0.97	0.67	0.58-0.75
	PELYQQYVDYYVMYYE	Pept3	16	Hypothetical protein LiHyD	XP_001468360.1													66	5	4	120	195	0.944	0.86-0.98	0.96	0.91-0.99
	EPLLQQTQRAHMQRQQPAMPQPGYQPPPPM	Pept4	30	Hypothetical protein LiHyD	XP_001468360.1													54	13	16	112	195	0.768	0.66-0.86	0.9	0.83-0.94
	SQGASSGTCANAKCIPGNT	Pept5	19	Hypothetical protein LiHyV	XP_001462854.1													59	13	11	112	195	0.84	0.74-0.92	0.9	0.83-0.94
	SSFPITKGAALTVDYGRCE	Pept6	19	Hypothetical protein LiHyV	XP_001462854.1													69	13	1	112	195	0.992	0.92-1.00	0.9	0.83-0.94
	EETIRRRHEQRAARVK	Pept7	16	Hypothetical protein LiHyP	XP_001468385.2													64	20	6	105	195	0.912	0.85-0.96	0.84	0.74-0.92
	PRRLAAADLEELASAHEDFVAHLEKAKER	Pept8	29	Hypothetical protein LiHyP	XP_001468385.2													65	13	5	112	195	0.93	0.84-0.98	0.9	0.83-0.94
Galvani N.C. et al., 2022 [27] *	KLTSMTPHEFKAICRL	Pept1	16	Hypothetical protein LiHyT	XP_001465138.1	L. infantum	IEDB and ABCpred	Parasitology, molecular technique	ELISA	5µg/well	II	TL	Brazil	L. braziliensis	Brazil	TL n=55 (CL n=25, ML n=30)	HE n=25, CD n=25, LEP n=20, ASP n=15, HTP n=15, HIV-infected n=15	14	2	41	113	170	0.25	0.15-0.39	0.98	0.94-1.00	ROC curve	Human Ethics Committee of Federal University of Minas Gerais (UFMG), Belo Horizonte, Minas Gerais, Brazil	CAAE–32343114.9.0000.5149	Galvani NC, Machado AS, Lage DP, Martins VT, de Oliveira D, Freitas CS, Vale DL, Fernandes BB, Oliveira-da-Silva JA, Reis TAR, Santos TTO, Ramos FF, Bandeira RS, Ludolf F, Tavares GSV, Guimarães NS, Tupinambás U, Chávez-Fumagalli MA, Humbert MV, Gonçalves DU, Christodoulides M, Machado-de-Ávila RA, Coelho EAF. Galvani NC, Machado AS, Lage DP, Martins VT, de Oliveira D, Freitas CS, Vale DL, Fernan…	Departamento de Patologia Clínica, COLTEC, Universidade Federal de Minas Gerais, Belo Horizonte, 31270-901, Minas Gerais, Brazil and Programa de P´ os-Graduaçao ˜ em Ciˆencias da Saúde: Infectologia e Medicina Tropical, Faculdade de Medicina, Universidade Federal de Minas Gerais, Belo Horizonte, 30130-100, Minas Gerais, Brazil	2022	Microbial Pathogenesis
	RVQATEAQDRDLYARF	Pept2	16	Hypothetical protein LiHyT	XP_001465138.1													16	1	39	114	170	0.291	0.18-0.43	0.99	0.95-1.00
	PELYQQYVDYYVMYYE	Pept3	16	Hypothetical protein LiHyD	XP_001468360.1													31	1	24	114	170	0.564	0.42-0.70	0.99	0.95-1.00
	EPLLQQTQRAHMQRQQPAMPQPGYQPPPPM	Pept4	30	Hypothetical protein LiHyD	XP_001468360.1													26	1	29	114	170	0.473	0.34-0.61	0.99	0.95-1.00
	SQGASSGTCANAKCIPGNT	Pept5	19	Hypothetical protein LiHyV	XP_001462854.1													50	1	5	114	170	0.909	0.80-0.97	0.99	0.95-1.00
	SSFPITKGAALTVDYGRCE	Pept6	19	Hypothetical protein LiHyV	XP_001462854.1													24	1	31	114	170	0.436	0.30-0.58	0.99	0.95-1.00
	EETIRRRHEQRAARVK	Pept7	16	Hypothetical protein LiHyP	XP_001468385.2													5	1	50	114	170	0.091	0.03-0.20	0.99	0.95-1.00
	PRRLAAADLEELASAHEDFVAHLEKAKER	Pept8	29	Hypothetical protein LiHyP	XP_001468385.2													13	1	42	114	170	0.236	0.13-0.37	0.99	0.95-1.00
Gonzales et al., 2002 [29] *	APKTAKKAAPKDVKATKVVKVT	23083	22	Ribosomal protein L25	AF131910	L. braziliensis	Library of overlapping peptides	Parasitology	ELISA	20 μg/mL	I	TL	Peru	ND	Peru, Spain, Brazil	CL and ML n=20	HE n=4, HNE n=5, CD n=10	6	2	14	17	39	0.3	0.12-0.54	0.894737	0.67-0.99	0.1	ND	ND	Gonzalez, AC; Martinez, E; Carmelo, E; Pinero, JE; Alonso, V; Del Castillo, A; Valladares, B. Analysis of NLS and rRNA binding motifs in the L25 ribosomal protein from Leishmania (Viannia) braziliensis: investigation of its diagnostic capabilities. Parasitology (2002), 125, 51-57. . DOI: 10.1017 / s0031182002001804	Department of Parasitology, Faculty of Pharmacy, University of La Laguna, Avda. Francisco SaUnchez s/n, CP38271 La Laguna, Tenerife, Spain	2002	PARASITOLOGY
	TKVVKVTTRKSYTRPQFRRPHTYRRPAIAKPS	23089	32															8	2	12	17	39	0.4	0.19-0.64	0.894737	0.67-0.99
	RPAIAKPSNRVTESKDITAF	23085	20															7	2	13	17	39	0.35	0.15-0.59	0.894737	0.67-0.99
Link, J.S. et al., 2017 [35] *#	GHRMPPTSVSALARP	P1	15	GP63	XP_001562922.1	L. braziliensis	Phage display	Parasitology	ELISA	0.25 µg/well	I	CL	Brazil	L. braziliensis	Brazil	CL n= 25	HND n=37, CD n=10, LEP n=10, TUB n=10	16	6	9	61	92	0.64	0.43-0.82	0.91	0.82-0.97	ROC curve	Local research ethics committee	Protocol 107/11-UP	Link, J.S., Alban, S.M., Soccol, C.R., Pereira, G.V.M., Thomaz Soccol, V., 2017. Synthetic Peptides as Potential Antigens for Cutaneous Leishmaniosis Diagnosis. Journal of Immunology Research 2017, 1–10. https://doi.org/10.1155/2017/5871043	Basic Pathology Department, Federal University of Parana, Curitiba, PR, Brazil; Department of Bioprocess Engineering and Biotechnology, Federal University of Parana, Curitiba, PR, Brazil	2017	Journal of Immunology Research
	TMVPKEPNPLSGLRK	P2	15															14	5	11	62	92	0.56	0.35-0.76	0.93	0.83-0.98
	SKPQPNNFKLNSLGS	P3	15															14	11	11	56	92	0.56	0.35-0.76	0.84	0.73-0.92
	Mix P1+P2+P3	Mix P1+P2+P3	Mix															18	10	7	57	92	0.72	0.51-0.88	0.85	0.74-0.93
Machado, A.S. et al., 2020 [37] *	KWKTGAALDGAPQPLNTL	PeptC	18	Hypothetical protein LiHyC	XP_001470432.1	L. infantum	ABCpred server	Molecular technique for VL patients; serology (IT-LEISH) for control group	ELISA	10 μg/well	II	VL	Brazil	L. infantum	Brazil	VL n=40	HE n=30, HNE n=30, CD n=30, LEP n=10, ASP n=10, PAR n=10, TUB n=10, MAL n=10, HIV-infected n=30	40	0	0	170	210	1	0.91-1.00	1	0.98-1.00	ROC curve	Human Ethics Committee of Federal University of Minas Gerais (UFMG), Belo Horizonte, MG, Brazil	CAAE–32343114.9.0000.5149	Machado, A.S., Ramos, F.F., Oliveira-da-Silva, J.A., Santos, T.T.O., Ludolf, F., Tavares, G.S.V., Costa, L.E., Lage, D.P., Steiner, B.T., Chaves, A.T., Chávez-Fumagalli, M.A., de Magalhães-Soares, D.F., Silveira, J.A.G., Napoles, K.M.N., Tupinambás, U., Duarte, M.C., Machado-de-Ávila, R.A., Bueno, L.L., Fujiwara, R.T., Moreira, R.L.F., Rocha, M.O.C., Caligiorne, R.B., Coelho, E.A.F., 2020. A Leis…	Infectologia e Medicina Tropical, Faculdade de Medicina, Universidade Federal de Minas Gerais, Belo Horizonte, Minas Gerais, Brazil	2020	Acta Tropica
Medeiros et al. 2022 [40]	MNEPAPP	peptide	7	Tryparedoxin peroxidase	LBRM.15.1100	L. braziliensis	Bepipred 1.0	Parasitology, molecular technique	ELISA	1 µg/well	II	TL	Brazil	L. braziliensis	Brazil	CL and ML n=70	HND and CD n=70	66	4	4	66	140	0.9429	0.86-0.98	0.9429	0.86-0.98	ROC curve	Human Ethics Committee of Federal University of Minas Gerais (UFMG), Belo Horizonte, MG, Brazil	CAAE–32343114.9.0000.5149	Medeiros RMTE, Carvalho AMRS, Ferraz IA, Medeiros FAC, Cruz LDR, Rocha MODC, Coelho EAF, Gonçalves DU, Mendes TAO, Duarte MC, Menezes-Souza D. Mapping linear B-cell epitopes of the Tryparedoxin Peroxidase and its implications in the serological diagnosis of tegumentary leishmaniasis. Acta Trop. 2022 Aug;232:106521. doi: 10.1016/j.actatropica.2022.106521. Epub 2022 May 17. PMID: 35595092	Departamento de Bioquímica e Biologia Molecular, Universidade Federal de Viçosa, Viçosa, Minas Gerais, Brazil and Programa de P´ os-Graduaçao em Ciˆencias da Saúde: Infectologia e Medicina Tropical, Faculdade de Medicina, Universidade Federal de Minas Gerais, Belo Horizonte, Minas Gerais, Brazil	2022	Acta Tropica
Menezes-Souza, D. et al., 2014 [42]	EEDESKKKSCGDEGEPKVE	Peptide 1	19	HSP83.1	LBRM_33_0340	L. braziliensis	BepiPred server	Parasitology, molecular technique	ELISA	10 μg/well	II	TL	Brazil	L. braziliensis (TL patients); L. infantum (VL patients)	Brazil	TL n=65 (CL n=45, ML n=20)	HNE n=50, CD n=20	41	4	24	66	135	0.630769	0.50-0.75	0.942857	0.86-0.98	ROC curve	Human Ethics Committee of Federal University of Minas Gerais (UFMG), Belo Horizonte, MG, Brazil	CAAE-00842112.2.0000.5149	Menezes-Souza, D., Mendes, T.A. de O., Gomes, M. de S., Reis-Cunha, J.L., Nagem, R.A.P., Carneiro, C.M., Coelho, E.A.F., Galvão, L.M. da C., Fujiwara, R.T., Bartholomeu, D.C., 2014. Epitope Mapping of the HSP83.1 Protein of Leishmania braziliensis Discloses Novel Targets for Immunodiagnosis of Tegumentary and Visceral Clinical Forms of Leishmaniasis. Clin. Vaccine Immunol. 21, 949–959. https://do…	Departamento de Parasitologia, Instituto de Ciências Biológicas, Universidade Federal de Minas Gerais, Belo Horizonte, Minas Gerais, Brazil	2014	Clin. Vaccine Immunol.
												VL				VL n=55	HNE n=50, CD n=20	46	3	9	67	125	0.836364	0.71-0.92	0.957143	0.88-0.99
	VTEGGEDKKK	Peptide 2	10									TL				TL n=65 (CL n=45, ML n=20)	HNE n=50, CD n=20	41	7	24	63	135	0.630769	0.50-0.75	0.9	0.80-0.96
												VL				VL n=55	HNE n=50, CD n=20	47	5	8	65	125	0.854545	0.73-0.94	0.928571	0.84-0.98
	EVAEAPPAEAAPA	Peptide 3	13									TL				TL n=65 (CL n=45, ML n=20)	HNE n=50, CD n=20	58	6	7	64	135	0.892308	0.79-0.96	0.914286	0.82-0.97
												VL				VL n=55	HNE n=50, CD n=20	48	4	7	66	125	0.872727	0.76-0.95	0.942857	0.86-0.98
Menezes-Souza, D. et al., 2015a [43]	VGGGNSKNG	Peptide-1	9	MAPK3	LBRM_10_0620	L. braziliensis	BepiPred server	Parasitology, molecular technique	ELISA	10 μg/well	II	TL	Brazil	ND	Brazil	TL n=65 (CL n=45, ML n=20)	HNE n=50, CD n=20	64	3	1	67	135	0.984615	0.92-1.00	0.957143	0.88-0.99	ROC curve	Human Ethics Committee of Federal University of Minas Gerais (UFMG), Belo Horizonte, MG, Brazil	CAAE-00842112.2.0000.5149	Menezes-Souza, D., de Oliveira Mendes, T.A., de Araújo Leão, A.C., de Souza Gomes, M., Fujiwara, R.T., Bartholomeu, D.C., 2015a. Linear B-cell epitope mapping of MAPK3 and MAPK4 from Leishmania braziliensis: implications for the serodiagnosis of human and canine leishmaniasis. Appl Microbiol Biotechnol 99, 1323–1336. https://doi.org/10.1007/s00253-014-6168-7	Departamento de Parasitologia, Instituto de Ciências Biológicas, Universidade Federal de Minas Gerais, Belo Horizonte, Minas Gerais, Brazil	2015	Appl Microbiol Biotechnol
												VL				VL n=55	HNE n=50, CD n=20	50	5	5	65	125	0.909091	0.80-0.97	0.928571	0.84-0.98
	DPAEEADAP	Peptide-2	9	MAPK4	LBRM_19_1710							TL				TL n=65 (CL n=45, ML n=20)	HNE n=50, CD n=20	64	3	1	67	135	0.984615	0.92-1.00	0.957143	0.88-0.99
												VL				VL n=55	HNE n=50, CD n=20	50	5	5	65	125	0.909091	0.80-0.97	0.928571	0.84-0.98
Menezes-Souza, D. et al., 2015b [41]	QTSGSTTPGPTTTT	Peptide-1	14	CPB	LBRM_08_0830	L. braziliensis	BepiPred server	Parasitology, molecular technique	ELISA	10 μg/well	II	TL	Brazil	ND	Brazil	TL n=65 (CL n=45, ML n=20)	HNE n=50, CD n=20	63	6	2	64	135	0.969231	0.89-1.00	0.914286	0.82-0.97	ROC curve	Human Ethics Committee of Federal University of Minas Gerais (UFMG), Belo Horizonte, MG, Brazil	CAAE–00842112.2.0000.5149	Menezes-Souza, D., Mendes, T.A. de O., Gomes, M. de S., Bartholomeu, D.C., Fujiwara, R.T., 2015b. Improving Serodiagnosis of Human and Canine Leishmaniasis with Recombinant Leishmania braziliensis Cathepsin L-like Protein and a Synthetic Peptide Containing Its Linear B-cell Epitope. PLoS Negl Trop Dis 9, e3426. https://doi.org/10.1371/journal.pntd.0003426	Departamento de Parasitologia, Instituto de Ciências Biológicas, Universidade Federal de Minas Gerais, Belo Horizonte, Minas Gerais, Brazil	2015	PLoS Negl Trop Dis
												VL				VL n=55	HNE n=50, CD n=20	52	2	3	68	125	0.945455	0.85-0.99	0.97	0.90-1.00
Oliveira-da-silva, J.A. et al., 2020a [47] *#	AIREAKQKDHDHSDPTPDKATGSTK	Peptide	25	Pyridoxal kinase PK	LINJ_30_1310	L. infantum	IEDB - Emini Surface Accessibility Prediction	Molecular technique	ELISA	2 µg/well	II	VL	Brazil	L. infantum	Brazil	VL n=25	HE n=25, CD n=20, HIV-infected n=30, LEP n=10, TUB n=10, MAL n=10	25	2	0	103	130	1	0.86-1.00	0.98	0.93-1.00	ROC curve	Human Ethics Committee of Federal University of Minas Gerais (UFMG), Belo Horizonte, MG, Brazil	CAAE–66026117.3.0000.5149	Oliveira-da-Silva, J.A., Machado, A.S., Ramos, F.F., Tavares, G.S.V., Lage, D.P., Ludolf, F., Steiner, B.T., Reis, T.A.R., Santos, T.T.O., Costa, L.E., Martins, V.T., Galvani, N.C., Chaves, A.T., Oliveira, J.S., Chávez-Fumagalli, M.A., de Magalhães-Soares, D.F., Duarte, M.C., Menezes-Souza, D., Silveira, J.A.G., Moreira, R.L.F., Machado-de-Ávila, R.A., Tupinambás, U., Gonçalves, D.U., Coelho, E.A…	Infectologia e Medicina Tropical, Faculdade de Medicina, Universidade Federal de Minas Gerais, Belo Horizonte, 30130-100, Minas Gerais, Brazil	2020	Immunology Letters
Oliveira-da-silva, J.A. et al., 2020b [48] *	EGVQEEDPTSLKNLFV	PeptJ	16	Hypothetical protein LiHyJ	XP_001462647.1	L. infantum	Phage display	Molecular technique for VL patients; serology (commercial kit) for control group	ELISA	2 µg/well	II	VL	Brazil	L. infantum	Brazil	VL n=30	HE n=30, HIV-infected n=25, LEP n=10, TUB n=10, MAL n=10	30	1	0	84	115	1	0.88-1.00	0.99	0.94-1.00	ROC curve	Human Ethics Committee of Federal University of Minas Gerais (UFMG), Belo Horizonte, MG, Brazil	CAAE–32343114.9.0000.5149	Oliveira-da-Silva, J.A., Machado, A.S., Tavares, G.S.V., Ramos, F.F., Lage, D.P., Ludolf, F., Steiner, B.T., Reis, T.A.R., Santos, T.T.O., Costa, L.E., Bandeira, R.S., Martins, V.T., Galvani, N.C., Chaves, A.T., Oliveira, J.S., Chávez-Fumagalli, M.A., Tupinambás, U., de Magalhães-Soares, D.F., Silveira, J.A.G., Lyon, S., Machado-de-Ávila, R.A., Coelho, E.A.F., 2020b. Biotechnological applications…	Infectologia e Medicina Tropical, Faculdade de Medicina, Universidade Federal de Minas Gerais, Belo Horizonte, 30130-100, Minas Gerais, Brazil	2020	Microbial Pathogenesis
Ramos F.F. et al., 2021 [58]*	TSKFWDT	Pep1	7	Trypoanothione reductase and Tyrosine aminotransferase	2JK6_A and 4IX8_A	L. infantum	Phage display	Molecular technique for VL and VL/HIV-coinfeted, serological test (Kalazar detect Rapid test kit) for control group	ELISA	2.5µg/well	II	VL	Brazil	L. infantm	Brazil	VL n= 55 (VL n=30, VL/HIV-coinfected n=25)	HE n=25, CD n=15, LEP n=10, TUB n=10, MAL n=10, HIV-infected n=20	37	12	18	78	145	0.672	0.53-0.79	0.866	0.77-0.93	ROC curve	Human Research Ethics Committee from the Federal University of Minas Gerais (UFMG; Belo Horizonte, Minas Gerais, Brazil	CAAE-32343114.9.0000.5149	Ramos FF, Tavares GSV, Ludolf F, Machado AS, Santos TTO, Gonçalves IAP, Dias ACS, Alves PT, Fraga VG, Bandeira RS, Oliveira-da-Silva JA, Reis TAR, Lage DP, Martins VT, Freitas CS, Chaves AT, Guimarães NS, Chávez-Fumagalli MA, Tupinambás U, Rocha MOC, Cota GF, Fujiwara RT, Bueno LL, Goulart LR, Coelho EAF. Diagnostic application of sensitive and specific phage-exposed epitopes for visceral leishma…	Department of Medical Microbiology and Immunology, University of California-Davis, Davis, CA 95616, USA and Departamento de Patologia Clínica, COLTEC, Universidade Federal de Minas Gerais, Av. Antônio Carlos, 6627, Pampulha, Belo Horizonte 31270-901, Minas Gerais, Brazil	2021	PARASITOLOGY
	HITANES	Pep2	7	Trypoanothione reductase and Tyrosine aminotransferase	2JK6_A and 4IX8_A					5µg/well								55	0	0	90	145	1	0.94-1.0	1	0.96-1.0
	LRINNQS	Pep3	7	Trypoanothione reductase	2JK6_A					5µg/well								55	0	0	90	145	1	0.94-1.0	1	0.96-1.0
	TTHTYFG	Pep4	7	Trypoanothione reductase and Glyoxalase II	2JK6_A and 2P18_A					2.5µg/well								55	0	0	90	145	1	0.94-1.0	1	0.96-1.0
	PAPSRMV	Pep5	7	Glyoxalase II	2P18_A					1.25µg/well								28	12	27	78	145	0.51	0.37-0.65	0.866	0.78-.93
	DPSPWRQ	Pep6	7	Tyrosine aminotransferase	4IX8_A					1.25µg/well								41	36	14	54	145	0.7455	0.61-0.85	0.6	0.49-0.70
	HRYSPSF	Pep7	7	Trypoanothione reductase	2JK6_A					1.25µg/well								35	28	20	62	145	0.636	0.50-0.76	0.688	0.58-0.78
	DPTTQYS	Pep8	7	ND	ND					2.5µg/well								44	36	11	54	145	0.8	0.67-0.90	0.6	0.49-0.70
	SNYHSRW	Pep9	7	Tyrosine aminotransferase	4IX8_A					1.25µg/well								32	4	23	86	145	0.58	0.44-071	0.955	0.89-0.99
Salles, B.C.S. et al., 2017 [62] *#	FLCSHSN	A3	7	ND	ND	L. infantum	ABCpred server	Molecular technique for VL patients; parasitology, molecular technique for TL patients	Phage-ELISA	1.00E+08 phages/well	II	VL	Brazil	L. infantum	Brazil	VL n=30	HE n=27, HNE n=30, TL n=44 (ML n=34, CL n=10), CD n=15	30	0	0	116	146	1	0.88-1.00	1	0.97-1.00	ROC curve	Human Ethics Committee of Federal University of Minas Gerais (UFMG), Belo Horizonte, MG, Brazil	CAAE–32343114.9.0000.5149	Salles, B.C.S., Costa, L.E., Alves, P.T., Dias, A.C.S., Vaz, E.R., Menezes-Souza, D., Ramos, F.F., Duarte, M.C., Roatt, B.M., Chávez-Fumagalli, M.A., Tavares, C.A.P., Gonçalves, D.U., Rocha, R.L., Goulart, L.R., Coelho, E.A.F., 2017. Leishmania infantum mimotopes and a phage–ELISA assay as tools for a sensitive and specific serodiagnosis of human visceral leishmaniasis. Diagnostic Microbiology an…	Departamento de Patologia Clínica, Coltec, Universidade Federal de Minas Gerais, Belo Horizonte, Minas Gerais, Brazil	2017	Diagnostic Microbiology and Infectious Disease
	TFLFFPA	A5	7															30	0	0	116	146	1	0.88-1.00	1	0.97-1.00
	TFLVPLQ	A8	7															30	0	0	116	146	1	0.88-1.00	1	0.97-1.00
	RYVSVAS	A11	7															30	0	0	116	146	1	0.88-1.00	1	0.97-1.00
	FLSDVGE	B2	7															30	0	0	116	146	1	0.88-1.00	1	0.97-1.00
	TFFLRVR	B9	7															30	0	0	116	146	1	0.88-1.00	1	0.97-1.00
	INRSIKG	H11	7															30	0	0	116	146	1	0.88-1.00	1	0.97-1.00
	LIKISTK	G12	7															30	0	0	116	146	1	0.88-1.00	1	0.97-1.00
Salles, B.C.S. et al., 2019 [63] *	MQKDEESGEFKCEL	Peptide	14	SMP-3	XP_003873457.1	L. mexicana	ABCpred server	Parasitology, molecular technique for TL patients; serology (Kalazar detect test) for control group	ELISA	1.5 µg/well	II	TL	Brazil	L. braziliensis	Brazil	TL n=40 (CL n=15, ML n=25)	HE n=35, CD n=30, PAR n = 10, LEP n =15, ASP n=10	38	7	2	93	140	0.95	0.83-0.99	0.93	0.86-0.97	ROC curve	Human Ethics Committee of Federal University of Minas Gerais (UFMG), Belo Horizonte, MG, Brazil	CAAE–32343114.9.0000.5149	Salles, B.C.S., Dias, D.S., Steiner, B.T., Lage, D.P., Ramos, F.F., Ribeiro, P.A.F., Santos, T.T.O., Lima, M.P., Costa, L.E., Chaves, A.T., Chávez-Fumagalli, M.A., Fujiwaraa, R.T., Buenoa, L.L., Caligiorne, R.B., de Magalhães-Soares, D.F., Silveira, J.A.G., Machado-de-Ávila, R.A., Gonçalves, D.U., Coelho, E.A.F., 2019. Potential application of small myristoylated protein-3 evaluated as recombinan…	Infectologia e Medicina Tropical, Faculdade de Medicina, Universidade Federal de Minas Gerais, Belo Horizonte, 30130-100, Minas Gerais, Brazil	2019	Immunobiology 224, 163–171
Vale, D.L. et al., 2019 [69] *#	LPFSISCVFASETRRLARERYGISG	Peptide	25	Amastin protein	XP_003392700.1	L. infantum	ABCpred server	Molecular technique	ELISA	1 µg/well	II	VL	Brazil	L. infantum	Brazil	VL n=30	HE n=30, HNE n=15, CD n=20, PAR n = 10, LEP n =10, ASP n=10	30	0	0	95	125	1	0.88-1.00	1	0.96-1.00	ROC curve	Human Ethics Committee of Federal University of Minas Gerais (UFMG), Belo Horizonte, MG, Brazil	CAAE-32343114.9.0000.5149	Vale, D.L., Dias, D.S., Machado, A.S., Ribeiro, P.A.F., Lage, D.P., Costa, L.E., Steiner, B.T., Tavares, G.S.V., Ramos, F.F., Martínez-Rodrigo, A., Chávez-Fumagalli, M.A., Caligiorne, R.B., de Magalhães-Soares, D.F., Silveira, J.A.G., Machado-de-Ávila, R.A., Teixeira, A.L., Coelho, E.A.F., 2019. Diagnostic evaluation of the amastin protein from Leishmania infantum in canine and human visceral lei…	Departamento de Patologia Clínica, COLTEC, Universidade Federal de Minas Gerais, Belo Horizonte, 31270-901, Minas Gerais, Brazil	2019	Diagnostic Microbiology and Infectious Disease
Vale, D.L. et al., 2022 [70] *	IQFSDSIKRFNELDCE	PepA	16	Tryparedoxin	XP_001563558.1	L. braziliensis	IEDB	Molecular technique	ELISA	5 µg/well	II	TL and VL	Brazil	L. braziliensis and L. infantum	Brazil	VL+TL n= 100 (VL n=25, TL n=75 (CL n=25, ML n=25))	HE n=35, CD n=25, HIV-infected n=20, LEP n=25, ASP n=10, PAR n=10, HTP n=10	30	73	45	62	210	0.4	0.29-0.52	0.46	0.37-0.55	ROC curve	Human Ethics Committee of Federal University of Minas Gerais (UFMG), Belo Horizonte, Minas Gerais, Brazil	CAAE–32343114.9.0000.5149	Danniele L. Vale, Amanda S. Machado, Fernanda F. Ramos, Daniela P. Lage, Camila S. Freitas, Daysiane de Oliveira, Nathalia C. Galvani, Gabriel P. Luiz, Mirian I. Fagundes, Bruna B. Fernandes, João A. Oliveira-da-Silva, Fernanda Ludolf, Grasiele S.V. Tavares, Nathalia S. Guimarães, Ana T. Chaves, Miguel A. Chávez-Fumagalli, Unaí Tupinambás, Manoel O.C. Rocha, Denise U. Gonçalves, Vívian T. Martins…	Departamento de Patologia Clínica, COLTEC, Universidade Federal de Minas Gerais, Belo Horizonte, 31270-901, Minas Gerais, Brazil	2022	Microbial Pathogenesis
	GFSGDSSESYSLSDNSSKVDDRIKL	PepB	25	Hypothetical protein	XP_001568689.1													26	30	49	105	210	0.347	0.24-0.47	0.78	0.70-0.84
	LVSIEDPFAEDNFDEF	PepC	16	Enolase	XP_001563419.1													43	92	32	43	210	0.573	0.45-0.69	0.32	0.24-0.40
	AFRISDPPQYSRVVPA	PepD	16	Hypothetical protein	XP_001568689.1													33	30	42	105	210	0.44	0.33-0.56	0.78	0.70-0.84
	IAKTLRDHGNGRYYLDSDSLYVN	PepE	23	Prohibitin	XP_001568126.1													39	84	36	51	210	0.52	0.40-0.64	0.38	0.30-0.47
	KGDATMKPERQASIE	PepF	15	Tryparedoxin	XP_001563558.1													38	114	37	21	210	0.507	0.39-0.62	0.16	0.10-0.23
	EIGSASKYGYSGWA	PepG	14	Enolase	XP_001563419.1													21	21	54	114	210	0.28	0.18-0.40	0.84	0.77-0.90
The numbers written in red are estimated according data published: * studies where the counts of true positive (TP), false positive (FP), false negative (FN), and true positive (TP) results were estimated from the sensitivity and specificity values. # studies where sensitivity and specificity were recalculated considering all non-cases in a single control group.
The numbers written in black are the published data
ID UniProt (https://www.uniprot.org/) or NCBI accession number (https://www.ncbi.nlm.nih.gov/protein/)
Abbreviation
ASP	Aspergillosis
CD	Chagas disease
CL	Cutaneous leishmaniasis
FN	False negative (patient individual incorrectly identified as healthy)
FP	False positive (healthy individual incorrectly identified as Patient)
HE	Healthy endemic
HND	Healthy individual from unspecified area endemic or not
HNE	Healthy non endemic
HTP	Histoplasmosis
LEP	Leprosy
MAL	Malaria
ML	Mucosal or mucocutaneous leishmaniasis
n	Number of individuals
ND	Not determinated or not otherwise specified
PAR	Paracoccidioidomycosis
SD	Standard deviation
TL	Tegumentary leishmaniasis
TN	True negative (healthy individual correctly identified as healthy)
TP	True positive (patient individual correctly identified as patient)
TUB	Tuberculosis
VL	Visceral leishmanianis
