# Supplementary material for: A systematic review of peptide-based serological tests for the diagnosis of leishmaniasis
Source: Parasite. 2023 Mar 31;30:10. doi: 10.1051/parasite/2023011 (PMC10069404; doi:10.1051/parasite/2023011)
Supplement: Supplementary file 1 — List of references to studies included in this review. Supplementary file 2: Characteristics of included studies and peptides. Supplementary file 3: Risk of bias and applicability concerns: review authors’ judgements about each domain for each included study. Supplementary file 4: PRISMA 2020 Checklist. [file parasite-30-10-s1.zip › parasite210133-1-olm/Supplementary_data_3_parasite_210133.xlsx]

## Sheet: supplementary data 3
Reference	RISK OF BIAS				APPLICABILITY CONCERNS
	Patient selection	Index test	Reference standard	Flow and timing	Patient selection	Index test	Reference standard
Bremer Hinckel et al., 2019 [7]	L	?	J	L	L	J	J
Carmelo et al., 2002 [10]	L	?	J	L	L	L	J
Carvalho et al., 2018 [11]	L	?	J	L	L	J	J
Costa et al., 2016 [15]	L	?	J	L	L	J	J
Costa et al., 2017 [16]	L	?	J	L	L	J	J
Costa et al., 2012 [17]	L	?	J	L	L	L	J
Galvani et al., 2021 [26]	L	?	J	L	L	J	J
Galvani et al., 2022 [27]	L	?	J	L	L	J	J
Gonzales et al., 2002 [29]	L	?	J	L	L	L	J
Link et al., 2017 [35]	L	?	J	L	L	J	J
Machado et al., 2020 [37]	L	?	J	L	L	J	J
Medeiros et al., 2022 [40]	L	?	J	L	L	J	J
Menezes-Souza et al., 2014 [42]	L	?	J	L	L	J	J
Menezes-Souza et al., 2015a [43]	L	?	J	L	L	J	J
Menezes-Souza et al., 2015b [41]	L	?	J	L	L	J	J
Oliveira-da-silva et al., 2020a [47]	L	?	J	L	L	J	J
Oliveira-da-silva et al., 2020b [48]	L	?	J	L	L	J	J
Ramos et al., 2021 [58]	L	?	J	L	L	J	J
Salles et al., 2017 [62]	L	?	J	L	L	J	J
Salles et al., 2019 [63]	L	?	J	L	L	J	J
Vale et al., 2019 [69]	L	?	J	L	L	J	J
Vale et al., 2022 [70]	L	?	J	L	L	J	J
